# Supplementary material for: Stabilizing the Localized Surface Plasmon Resonance (LSPR) of Citrate-Synthesized Metal Nanoparticles in Organic Solvents
Source: Materials (Basel). 2025 Nov 20;18(22):5246. doi: 10.3390/ma18225246 (PMC12654536; doi:10.3390/ma18225246)
Supplement: Supplementary file 1 [file materials-18-05246-s001.zip]

Archive with 1 entries (1 files):
- materials-3950684-supplementary.pdf
